# Supplementary material for: ﻿Two new species of Fulvifomes (Hymenochaetales, Basidiomycota) from South America
Source: MycoKeys. 2025 Jul 8;119:263–79. doi: 10.3897/mycokeys.119.158957 (PMC12264497; doi:10.3897/mycokeys.119.158957)
Supplement: XML Treatment for Fulvifomes bolivianus [file mycokeys.119.158957-treatment1.xml]

<!DOCTYPE tp:taxon-treatment
  PUBLIC "-//TaxonX//DTD Taxonomic Treatment Publishing DTD v0 20100105//EN" "tax-treatment-NSO.dtd">
<tp:taxon-treatment xmlns:tp="http://www.plazi.org/taxpub"><tp:treatment-meta><kwd-group><label>Taxon classification</label><kwd>
              <named-content content-type="kingdom">Fungi</named-content>
            </kwd><kwd>
              <named-content content-type="order">Hymenochaetales</named-content>
            </kwd><kwd>
              <named-content content-type="family">Hymenochaetaceae</named-content>
            </kwd></kwd-group><mixed-citation publication-type="journal"><person-group><name><surname>Chen</surname><given-names>Jian</given-names></name><name><surname>Yuan</surname><given-names>Yuan</given-names></name><name><surname>Luo</surname><given-names>Kai-Yue</given-names></name><name><surname>Vlasák</surname><given-names>Josef</given-names></name></person-group><article-title>﻿Two new species of <italic><tp:taxon-name><tp:taxon-name-part taxon-name-part-type="genus" reg="Fulvifomes">Fulvifomes</tp:taxon-name-part></tp:taxon-name></italic> (<tp:taxon-name><tp:taxon-name-part taxon-name-part-type="order">Hymenochaetales</tp:taxon-name-part></tp:taxon-name>, <tp:taxon-name><tp:taxon-name-part taxon-name-part-type="phylum">Basidiomycota</tp:taxon-name-part></tp:taxon-name>) from South America</article-title><source>MycoKeys</source><day>08</day><month>07</month><year>2025</year><volume>119</volume><fpage>263</fpage><lpage>279</lpage><pub-id pub-id-type="doi">10.3897/mycokeys.119.158957</pub-id></mixed-citation></tp:treatment-meta><tp:nomenclature><label>﻿</label><tp:taxon-name>
            <object-id xmlns:xlink="http://www.w3.org/1999/xlink" content-type="arpha" xlink:type="simple">47B8821D-5C38-5130-9021-7D6A22D36B66</object-id>
            <tp:taxon-name-part taxon-name-part-type="genus" reg="Fulvifomes">Fulvifomes</tp:taxon-name-part>
            <tp:taxon-name-part taxon-name-part-type="species" reg="bolivianus">bolivianus</tp:taxon-name-part>
            <object-id xmlns:xlink="http://www.w3.org/1999/xlink" content-type="mycobank" xlink:type="simple">858480</object-id>
          </tp:taxon-name><tp:taxon-authority>Jian Chen, Yuan Yuan, K.Y. Luo, Y.C. Dai &amp; Vlasák</tp:taxon-authority><tp:taxon-status xmlns:xlink="http://www.w3.org/1999/xlink" xlink:type="simple">sp. nov.</tp:taxon-status><xref ref-type="fig" rid="F2">Figs 2</xref><xref ref-type="fig" rid="F3">, 3</xref></tp:nomenclature><tp:treatment-sec sec-type="diagnosis" id="SECID0ET6BI"><title>Diagnosis.</title><p><italic><tp:taxon-name><tp:taxon-name-part taxon-name-part-type="genus" reg="Fulvifomes">Fulvifomes</tp:taxon-name-part><tp:taxon-name-part taxon-name-part-type="species" reg="bolivianus">bolivianus</tp:taxon-name-part></tp:taxon-name></italic> is related to <italic><tp:taxon-name><tp:taxon-name-part taxon-name-part-type="genus" reg="Fulvifomes">F.</tp:taxon-name-part><tp:taxon-name-part taxon-name-part-type="species" reg="squamosus">squamosus</tp:taxon-name-part></tp:taxon-name></italic> Salvador-Montoya &amp; Drechsler-Santos, but <italic><tp:taxon-name><tp:taxon-name-part taxon-name-part-type="genus" reg="Fulvifomes">F.</tp:taxon-name-part><tp:taxon-name-part taxon-name-part-type="species" reg="squamosus">squamosus</tp:taxon-name-part></tp:taxon-name></italic> differs from <italic><tp:taxon-name><tp:taxon-name-part taxon-name-part-type="genus" reg="Fulvifomes">F.</tp:taxon-name-part><tp:taxon-name-part taxon-name-part-type="species" reg="bolivianus">bolivianus</tp:taxon-name-part></tp:taxon-name></italic> by applanate to triquetrous pilei, a monomitic hyphal system in context, and larger pores (5–6 per mm vs. 7–8 per mm).</p><fig id="F2" position="float" orientation="portrait"><object-id xmlns:xlink="http://www.w3.org/1999/xlink" content-type="doi" xlink:type="simple">10.3897/mycokeys.119.158957.figure2</object-id><object-id xmlns:xlink="http://www.w3.org/1999/xlink" content-type="zenodo_dep_id" xlink:type="simple">15853150</object-id><object-id xmlns:xlink="http://www.w3.org/1999/xlink" content-type="arpha" xlink:type="simple">6E3AF06E-5179-5FE5-9866-99D4AC374CAB</object-id><label>Figure 2.</label><caption><p>Basidiomata of <italic><tp:taxon-name><tp:taxon-name-part taxon-name-part-type="genus" reg="Fulvifomes">Fulvifomes</tp:taxon-name-part><tp:taxon-name-part taxon-name-part-type="species" reg="bolivianus">bolivianus</tp:taxon-name-part></tp:taxon-name></italic> (<bold>a.</bold> Holotype, JV 2311/6-J; <bold>b.</bold> Paratype JV 2411/15J).</p></caption><graphic xmlns:xlink="http://www.w3.org/1999/xlink" xlink:href="mycokeys-119-263-g002.jpg" position="float" orientation="portrait" xlink:type="simple" id="oo_1369756.jpg"><uri content-type="original_file" xlink:type="simple">https://binary.pensoft.net/fig/1369756</uri></graphic></fig></tp:treatment-sec><tp:treatment-sec sec-type="Holotype" id="SECID0EBCCI"><title>Holotype.</title><p>Bolivia. • St. Cruz Dept., Refugio los Volcanes, altitude 1100 m, dead angiosperm tree, 1.XI.2023, leg J. Vlasák Jr., JV 2311/6-J (<named-content xmlns:xlink="http://www.w3.org/1999/xlink" content-type="dwc:institutional_code" xlink:title="Fungarium of the Institute of Microbiology, Beijing Forestry University" xlink:href="http://grbio.org/institution/beijing-forestry-university" xlink:type="simple">BJFC</named-content> 044745).</p><fig id="F3" position="float" orientation="portrait"><object-id xmlns:xlink="http://www.w3.org/1999/xlink" content-type="doi" xlink:type="simple">10.3897/mycokeys.119.158957.figure3</object-id><object-id xmlns:xlink="http://www.w3.org/1999/xlink" content-type="zenodo_dep_id" xlink:type="simple">15853152</object-id><object-id xmlns:xlink="http://www.w3.org/1999/xlink" content-type="arpha" xlink:type="simple">ADE0E5E7-B708-5EFE-852A-1E6B4B583813</object-id><label>Figure 3.</label><caption><p>Microscopic structures of <italic><tp:taxon-name><tp:taxon-name-part taxon-name-part-type="genus" reg="Fulvifomes">Fulvifomes</tp:taxon-name-part><tp:taxon-name-part taxon-name-part-type="species" reg="bolivianus">bolivianus</tp:taxon-name-part></tp:taxon-name></italic> (Holotype, JV 2311/6-J). <bold>a.</bold> Basidiospores; <bold>b.</bold> Basidia and basidioles; <bold>c.</bold> Cystidioles; <bold>d.</bold> Hyphae from context; <bold>e.</bold> Hyphae from tube trama.</p></caption><graphic xmlns:xlink="http://www.w3.org/1999/xlink" xlink:href="mycokeys-119-263-g003.jpg" position="float" orientation="portrait" xlink:type="simple" id="oo_1369757.jpg"><uri content-type="original_file" xlink:type="simple">https://binary.pensoft.net/fig/1369757</uri></graphic></fig></tp:treatment-sec><tp:treatment-sec sec-type="etymology" id="SECID0ENDCI"><title>Etymology.</title><p><italic>Bolivianus</italic> (Lat.): refers to the type of species being found in Bolivia.</p></tp:treatment-sec><tp:treatment-sec sec-type="description" id="SECID0EVDCI"><title>Description.</title><p>Basidiomata perennial, pileate, solitary, without distinctive odor or taste, and woody hard when fresh, light in weight when dry. Pilei ungulate, projecting up to 11 cm and 5 cm wide and 2.5 cm thick at base. Pileal surface olivaceous when dry, encrusted, rough, concentrically sulcate, irregularly cracked; pileal margin brown, obtuse. Pore surface umber, with a reddish tint, unglancing; sterile margin distinct, fulvous, up to 3 mm wide; pores circular, 7–8 per mm; dissepiments thick, entire. Context umber, woody hard, zonate, up to 5 mm thick. Tubes fulvous, woody hard, up to 1 mm long, tube layers indistinctly stratified.</p></tp:treatment-sec><tp:treatment-sec sec-type="Hyphal structure" id="SECID0E1DCI"><title>Hyphal structure.</title><p>Hyphal system dimitic in trama and context; generative hyphae simple septate; tissue becoming blackish brown in <abbrev xmlns:xlink="http://www.w3.org/1999/xlink" xlink:title="5% potassium hydroxide" id="ABBRID0EAECI" xlink:type="simple">KOH</abbrev>.</p></tp:treatment-sec><tp:treatment-sec sec-type="Context" id="SECID0EEECI"><title>Context.</title><p>Generative hyphae hyaline to brown, thick-walled, unbranched, simple septate, 2–2.5 µm in diameter; skeletal hyphae dominant, golden yellow to brown, thick-walled, unbranched, aseptate, more or less straight, regularly arranged, 4–6.5 µm in diameter.</p></tp:treatment-sec><tp:treatment-sec sec-type="Tubes" id="SECID0EJECI"><title>Tubes.</title><p>Generative hyphae hyaline to brown, thick-walled, unbranched, simple septate, 2–3 µm in diameter; skeletal hyphae frequent, golden yellow to brown, thick-walled with a narrow lumen, unbranched, aseptate, more or less straight, subparallel along tubes, 2.5–4 µm in diameter. Setae or setal hyphae absent; cystidioles thin-walled, hyaline, varies in shape, fusoid to ventricose with elongated apical portion, 8.5–18 × 3.5–5.5 μm; basidia clavate to barrel-shaped, with four sterigmata and a simple basal septum, 15–18 × 6–7 µm; basidioles in shape similar to basidia, slightly smaller than basidia.</p><p>Basidiospores subglobose, yellowish brown, thick-walled, smooth, <abbrev xmlns:xlink="http://www.w3.org/1999/xlink" xlink:title="Melzer’s reagent" id="ABBRID0EQECI" xlink:type="simple">IKI</abbrev>–, <abbrev xmlns:xlink="http://www.w3.org/1999/xlink" xlink:title="Cotton Blue" id="ABBRID0EUECI" xlink:type="simple">CB</abbrev>–, (4.4–)4.7–5.4(–5.7) × (3.5–)4–5(–5.3) µm, L = 5.04 µm, W = 4.50 µm, Q = 1.12 (n = 30/1).</p></tp:treatment-sec><tp:treatment-sec sec-type="Type of rot" id="SECID0EYECI"><title>Type of rot.</title><p>White rot.</p></tp:treatment-sec><tp:treatment-sec sec-type="Additional specimen examined" id="SECID0E4ECI"><title>Additional specimen examined</title><p><bold>(paratype).</bold> Bolivia. • St. Cruz Dept., Refugio los Volcanes, altitude 1100 M, dead angiosperm tree, 1.XI.2024, leg J. Vlasák Jr., JV 2411/15J.</p></tp:treatment-sec></tp:taxon-treatment>
