# Supplementary material for: ﻿Two new species of Fulvifomes (Hymenochaetales, Basidiomycota) from South America
Source: MycoKeys. 2025 Jul 8;119:263–79. doi: 10.3897/mycokeys.119.158957 (PMC12264497; doi:10.3897/mycokeys.119.158957)
Supplement: XML Treatment for Fulvifomes fragilis [file mycokeys.119.158957-treatment2.xml]

<!DOCTYPE tp:taxon-treatment
  PUBLIC "-//TaxonX//DTD Taxonomic Treatment Publishing DTD v0 20100105//EN" "tax-treatment-NSO.dtd">
<tp:taxon-treatment xmlns:tp="http://www.plazi.org/taxpub"><tp:treatment-meta><kwd-group><label>Taxon classification</label><kwd>
              <named-content content-type="kingdom">Fungi</named-content>
            </kwd><kwd>
              <named-content content-type="order">Hymenochaetales</named-content>
            </kwd><kwd>
              <named-content content-type="family">Hymenochaetaceae</named-content>
            </kwd></kwd-group><mixed-citation publication-type="journal"><person-group><name><surname>Chen</surname><given-names>Jian</given-names></name><name><surname>Yuan</surname><given-names>Yuan</given-names></name><name><surname>Luo</surname><given-names>Kai-Yue</given-names></name><name><surname>Vlasák</surname><given-names>Josef</given-names></name></person-group><article-title>﻿Two new species of <italic><tp:taxon-name><tp:taxon-name-part taxon-name-part-type="genus" reg="Fulvifomes">Fulvifomes</tp:taxon-name-part></tp:taxon-name></italic> (<tp:taxon-name><tp:taxon-name-part taxon-name-part-type="order">Hymenochaetales</tp:taxon-name-part></tp:taxon-name>, <tp:taxon-name><tp:taxon-name-part taxon-name-part-type="phylum">Basidiomycota</tp:taxon-name-part></tp:taxon-name>) from South America</article-title><source>MycoKeys</source><day>08</day><month>07</month><year>2025</year><volume>119</volume><fpage>263</fpage><lpage>279</lpage><pub-id pub-id-type="doi">10.3897/mycokeys.119.158957</pub-id></mixed-citation></tp:treatment-meta><tp:nomenclature><label>﻿</label><tp:taxon-name>
            <object-id xmlns:xlink="http://www.w3.org/1999/xlink" content-type="arpha" xlink:type="simple">F35A0F66-9341-55A1-8D8E-AD2C62E89330</object-id>
            <tp:taxon-name-part taxon-name-part-type="genus" reg="Fulvifomes">Fulvifomes</tp:taxon-name-part>
            <tp:taxon-name-part taxon-name-part-type="species" reg="fragilis">fragilis</tp:taxon-name-part>
            <object-id xmlns:xlink="http://www.w3.org/1999/xlink" content-type="mycobank" xlink:type="simple">858481</object-id>
          </tp:taxon-name><tp:taxon-authority>Jian Chen, Yuan Yuan, K.Y. Luo, Y.C. Dai &amp; Vlasák</tp:taxon-authority><tp:taxon-status xmlns:xlink="http://www.w3.org/1999/xlink" xlink:type="simple">sp. nov.</tp:taxon-status><xref ref-type="fig" rid="F4">Figs 4</xref><xref ref-type="fig" rid="F5">, 5</xref></tp:nomenclature><tp:treatment-sec sec-type="diagnosis" id="SECID0EXGCI"><title>Diagnosis.</title><p><italic><tp:taxon-name><tp:taxon-name-part taxon-name-part-type="genus" reg="Fulvifomes">Fulvifomes</tp:taxon-name-part><tp:taxon-name-part taxon-name-part-type="species" reg="fragilis">fragilis</tp:taxon-name-part></tp:taxon-name></italic> is related to <italic><tp:taxon-name><tp:taxon-name-part taxon-name-part-type="genus" reg="Fulvifomes">F.</tp:taxon-name-part><tp:taxon-name-part taxon-name-part-type="species" reg="luteoumbrinus">luteoumbrinus</tp:taxon-name-part></tp:taxon-name></italic> (Romell) Y.C. Dai &amp; Vlasák, but <italic><tp:taxon-name><tp:taxon-name-part taxon-name-part-type="genus" reg="Fulvifomes">F.</tp:taxon-name-part><tp:taxon-name-part taxon-name-part-type="species" reg="luteoumbrinus">luteoumbrinus</tp:taxon-name-part></tp:taxon-name></italic> differs from <italic><tp:taxon-name><tp:taxon-name-part taxon-name-part-type="genus" reg="Fulvifomes">F.</tp:taxon-name-part><tp:taxon-name-part taxon-name-part-type="species" reg="fragilis">fragilis</tp:taxon-name-part></tp:taxon-name></italic> by a monomitic hyphal system and larger basidiospores (5.0–6.0 × 4.0–5.5 µm vs. 3.9–5.1 × 3–3.7 µm).</p><fig id="F4" position="float" orientation="portrait"><object-id xmlns:xlink="http://www.w3.org/1999/xlink" content-type="doi" xlink:type="simple">10.3897/mycokeys.119.158957.figure4</object-id><object-id xmlns:xlink="http://www.w3.org/1999/xlink" content-type="zenodo_dep_id" xlink:type="simple">15853154</object-id><object-id xmlns:xlink="http://www.w3.org/1999/xlink" content-type="arpha" xlink:type="simple">03DA71A8-3D92-5E46-811F-915DC92514C0</object-id><label>Figure 4.</label><caption><p>Basidiomata of <italic><tp:taxon-name><tp:taxon-name-part taxon-name-part-type="genus" reg="Fulvifomes">Fulvifomes</tp:taxon-name-part><tp:taxon-name-part taxon-name-part-type="species" reg="fragilis">fragilis</tp:taxon-name-part></tp:taxon-name></italic> (Holotype, JV 2402/50J-1). Scale bar: 1 cm.</p></caption><graphic xmlns:xlink="http://www.w3.org/1999/xlink" xlink:href="mycokeys-119-263-g004.jpg" position="float" orientation="portrait" xlink:type="simple" id="oo_1369758.jpg"><uri content-type="original_file" xlink:type="simple">https://binary.pensoft.net/fig/1369758</uri></graphic></fig></tp:treatment-sec><tp:treatment-sec sec-type="Holotype" id="SECID0EBJCI"><title>Holotype.</title><p>Ecuador. • Macará, Reserva Jorupe, dry tropical forest, altitude 650 m, on roots of rotten angiosperm tree, 21.II.2024, leg J. Vlasák Jr., JV 2402/50-J-1 (<named-content xmlns:xlink="http://www.w3.org/1999/xlink" content-type="dwc:institutional_code" xlink:title="Fungarium of the Institute of Microbiology, Beijing Forestry University" xlink:href="http://grbio.org/institution/beijing-forestry-university" xlink:type="simple">BJFC</named-content> 053708-1).</p><fig id="F5" position="float" orientation="portrait"><object-id xmlns:xlink="http://www.w3.org/1999/xlink" content-type="doi" xlink:type="simple">10.3897/mycokeys.119.158957.figure5</object-id><object-id xmlns:xlink="http://www.w3.org/1999/xlink" content-type="zenodo_dep_id" xlink:type="simple">15853156</object-id><object-id xmlns:xlink="http://www.w3.org/1999/xlink" content-type="arpha" xlink:type="simple">47BA38D4-3E07-5AC9-8D8F-8C3C4BD043FF</object-id><label>Figure 5.</label><caption><p>Microscopic structures of <italic><tp:taxon-name><tp:taxon-name-part taxon-name-part-type="genus" reg="Fulvifomes">Fulvifomes</tp:taxon-name-part><tp:taxon-name-part taxon-name-part-type="species" reg="fragilis">fragilis</tp:taxon-name-part></tp:taxon-name></italic> (holotype, JV 2402/50-J-1). <bold>a.</bold> Basidiospores; <bold>b.</bold> Basidia and basidioles; <bold>c.</bold> Hyphae from context; <bold>d.</bold> Hyphae from tube trama.</p></caption><graphic xmlns:xlink="http://www.w3.org/1999/xlink" xlink:href="mycokeys-119-263-g005.jpg" position="float" orientation="portrait" xlink:type="simple" id="oo_1369759.jpg"><uri content-type="original_file" xlink:type="simple">https://binary.pensoft.net/fig/1369759</uri></graphic></fig></tp:treatment-sec><tp:treatment-sec sec-type="etymology" id="SECID0ELKCI"><title>Etymology.</title><p><italic>Fragilis</italic> (Lat.): refers to the species having brittle basidiomata when dry.</p></tp:treatment-sec><tp:treatment-sec sec-type="description" id="SECID0ETKCI"><title>Description.</title><p>Basidiomata annual, pileate, imbricate, without distinctive odor or taste, and woody hard to brickle when dry. Pilei sessile, projecting up to 7 cm and 11 cm wide and 8 mm thick at base. Pileal surface curry yellow to yellowish brown when dry, rough; pileal margin yellowish brown, narrow. Pore surface yellow, rugged; sterile margin distinct, yellow, up to 4 mm wide; pores circular to elliptical, 5–6 per mm; dissepiments thick, entire. Context lemon yellow, woody hard, up to 6 mm thick. Tubes concolorous with context, woody hard, up to 0.5 mm long.</p></tp:treatment-sec><tp:treatment-sec sec-type="Hyphal structure" id="SECID0EYKCI"><title>Hyphal structure.</title><p>Hyphal system dimitic in trama and context; generative hyphae simple septate; tissue becoming blackish brown in <abbrev xmlns:xlink="http://www.w3.org/1999/xlink" xlink:title="5% potassium hydroxide" id="ABBRID0E5KCI" xlink:type="simple">KOH</abbrev>.</p></tp:treatment-sec><tp:treatment-sec sec-type="Context" id="SECID0ECLCI"><title>Context.</title><p>Generative hyphae pale yellow, thick-walled, occasionally branched, frequently simple septate, 3–4 µm in diameter; skeletal hyphae dominant, yellowish to golden yellow, thick-walled, unbranched, aseptate, more or less straight, regularly arranged, 3–4 µm in diameter.</p></tp:treatment-sec><tp:treatment-sec sec-type="Tubes" id="SECID0EHLCI"><title>Tubes.</title><p>Generative hyphae pale yellow, thick-walled, rarely branched, frequently simple septate, 2.5–4.5 µm in diameter; skeletal hyphae frequent, yellowish to golden yellow, thick-walled with a narrow to wide lumen, unbranched, aseptate, more or less straight, subparallel along tubes, 2.5–4.5 µm in diameter. Setae or setal hyphae absent; cystidioles absent; basidia clavate to barrel-shaped, with four sterigmata and a simple basal septum, 11–14 × 5–6 µm; basidioles in shape similar to basidia, slightly smaller than basidia.</p><p>Basidiospores broadly ellipsoid, yellowish brown, thick-walled, smooth, some collapsed, <abbrev xmlns:xlink="http://www.w3.org/1999/xlink" xlink:title="Melzer’s reagent" id="ABBRID0EOLCI" xlink:type="simple">IKI</abbrev>–, <abbrev xmlns:xlink="http://www.w3.org/1999/xlink" xlink:title="Cotton Blue" id="ABBRID0ESLCI" xlink:type="simple">CB</abbrev>–, 3.9–5.1 × (2.9–)3–3.7(–3.8) µm, L = 4.38 µm, W = 3.38 µm, Q = 1.30–1.32 (n = 60/2).</p></tp:treatment-sec><tp:treatment-sec sec-type="Type of rot" id="SECID0EWLCI"><title>Type of rot.</title><p>White rot.</p></tp:treatment-sec><tp:treatment-sec sec-type="Additional specimen examined" id="SECID0E2LCI"><title>Additional specimen examined</title><p><bold>(paratype)</bold>. Ecuador. • Macará, Reserva Jorupe, dry tropical forest, altitude 650 m, on roots of rotten angiosperm tree, 21.II.2024, leg J. Vlasák Jr., JV 2402/50-J-2 (<named-content xmlns:xlink="http://www.w3.org/1999/xlink" content-type="dwc:institutional_code" xlink:title="Fungarium of the Institute of Microbiology, Beijing Forestry University" xlink:href="http://grbio.org/institution/beijing-forestry-university" xlink:type="simple">BJFC</named-content> 053708-2).</p></tp:treatment-sec></tp:taxon-treatment>
